# Supplementary material for: Zebrafish studies identify serotonin receptors mediating antiepileptic activity in Dravet syndrome
Source: Brain Commun. 2019 Aug 1;1(1):fcz008. doi: 10.1093/braincomms/fcz008 (PMC6798786; doi:10.1093/braincomms/fcz008)
Supplement: fcz008_Supplementary_Materials [file fcz008_supplementary_materials.zip]

Archive with 2 entries (2 files):
- fcz008_Supplementary_Methods.pdf
- fcz008_Supplementary_Material_Figures_Tables.pdf
